# Supplementary material for: A Simple Method for Imaging and Quantifying Respiratory Cilia Motility in Mouse Models
Source: Methods Protoc. 2025 Oct 1;8(5):113. doi: 10.3390/mps8050113 (PMC12566158; doi:10.3390/mps8050113)
Supplement: Supplementary file 1 [file mps-08-00113-s001.zip]

Archive with 2 entries (2 files):
- mps-3840900-supplementary.mp4
- mps-3840900.xlsx
