# Supplementary material for: A Simple Method for Imaging and Quantifying Respiratory Cilia Motility in Mouse Models
Source: Methods Protoc. 2025 Oct 1;8(5):113. doi: 10.3390/mps8050113 (PMC12566158; doi:10.3390/mps8050113)
Supplement: Supplementary file 1 [file mps-08-00113-s001.zip › mps-3840900.xlsx]

## Sheet: Summary
	Time (Mins)
	0	Velocity (µm/sec)	69.6381	47.7295	55.7572	33.76	#N/A	#N/A	#N/A	#N/A	#N/A	#N/A
		Directionality (Ratio)	0.972987	0.938196	0.949127	0.948937	#N/A	#N/A	#N/A	#N/A	#N/A	#N/A
	30	Velocity (µm/sec)	#N/A	#N/A	#N/A	#N/A	#N/A	#N/A	#N/A	#N/A	#N/A	#N/A
		Directionality (Ratio)	#N/A	#N/A	#N/A	#N/A	#N/A	#N/A	#N/A	#N/A	#N/A	#N/A
	60	Velocity (µm/sec)	#N/A	#N/A	#N/A	#N/A	#N/A	#N/A	#N/A	#N/A	#N/A	#N/A
		Directionality (Ratio)	#N/A	#N/A	#N/A	#N/A	#N/A	#N/A	#N/A	#N/A	#N/A	#N/A
	120	Velocity (µm/sec)	#N/A	#N/A	#N/A	#N/A	#N/A	#N/A	#N/A	#N/A	#N/A	#N/A
		Directionality (Ratio)	#N/A	#N/A	#N/A	#N/A	#N/A	#N/A	#N/A	#N/A	#N/A	#N/A

## Sheet: Time 0
Track n°	Slice n°	X	Y	Distance	Velocity	Pixel Value		pixel size	0.104		frame interval	0.03333	last row:	127
1	2	10	200	-1	-1	163			(Axiovert 63x oil)			(30fps)
1	3	39	208	3.129	93.869	129		Track	1	2	4	5	0					0	0
1	4	67	207	2.914	87.424	134		start row	2	26	54	80	#N/A	#N/A	#N/A	#N/A	#N/A	#N/A	#N/A
1	5	95	209	2.919	87.591	137		stop row	25	53	79	127	1048576	1048576	1048576	1048576	1048576	1048576	1048576
1	6	124	209	3.016	90.489	130
1	7	146	206	2.309	69.282	134		Total distance traveled	53.384	42.951	46.458	52.887	#N/A	#N/A	#N/A	#N/A	#N/A	#N/A	#N/A
1	8	161	200	1.68	50.41	112		x dis	499	387	410	471	#N/A	#N/A	#N/A	#N/A	#N/A	#N/A	#N/A
1	9	177	193	1.816	54.494	112		y dis	21	19	108	105	#N/A	#N/A	#N/A	#N/A	#N/A	#N/A	#N/A
1	10	206	184	3.158	94.747	121		hypotenuse	51.9419	40.2965	44.0945	50.1864	#N/A	#N/A	#N/A	#N/A	#N/A	#N/A	#N/A
1	11	233	188	2.839	85.168	125		Velocity (µm/sec)	69.6381	47.7295	55.7572	33.76	#N/A	#N/A	#N/A	#N/A	#N/A	#N/A	#N/A
1	12	249	184	1.715	51.462	121		Directionality (Ratio)	0.972987	0.938196	0.949127	0.948937	#N/A	#N/A	#N/A	#N/A	#N/A	#N/A	#N/A
1	13	264	187	1.591	47.732	128		start-end speed	67.7571	44.7783	52.9187	32.0371	#N/A	#N/A	#N/A	#N/A	#N/A	#N/A	#N/A
1	14	279	192	1.644	49.336	125		timepoints	23	27	25	47	#N/A	#N/A	#N/A	#N/A	#N/A	#N/A	#N/A
1	15	297	192	1.872	56.166	122
1	16	310	188	1.415	42.441	125
1	17	319	189	0.942	28.256	120		1
1	18	343	201	2.791	83.727	127		2
1	19	373	212	3.323	99.704	130		4
1	20	405	214	3.334	100.045	125		5
1	21	430	218	2.633	79	128		0
1	22	451	224	2.271	68.149	127
1	23	468	224	1.768	53.045	130
1	24	490	220	2.326	69.772	133
1	25	509	221	1.979	59.368	124
2	54	134	194	-1	-1	120
2	55	147	186	1.587	47.629	123
2	56	161	181	1.546	46.387	128
2	57	181	177	2.121	63.642	137
2	58	199	176	1.875	56.252	114
2	59	211	171	1.352	40.564	121
2	60	223	166	1.352	40.564	148
2	61	234	162	1.217	36.522	138
2	62	248	163	1.46	43.796	127
2	63	263	166	1.591	47.732	128
2	64	283	168	2.09	62.717	148
2	65	300	172	1.816	54.494	125
2	66	308	175	0.889	26.66	138
2	67	322	180	1.546	46.387	137
2	68	334	187	1.445	43.349	140
2	69	346	193	1.395	41.863	127
2	70	360	198	1.546	46.387	121
2	71	375	204	1.68	50.41	119
2	72	391	203	1.667	50.022	137
2	73	406	212	1.819	54.583	123
2	74	426	212	2.08	62.406	128
2	75	441	212	1.56	46.805	138
2	76	459	205	2.009	60.263	127
2	77	475	203	1.677	50.314	130
2	78	489	197	1.584	47.527	126
2	79	498	192	1.071	32.126	125
2	80	511	183	1.644	49.336	124
2	81	521	175	1.332	39.959	136
4	63	283	147	-1	-1	119
4	64	297	143	1.514	45.432	121
4	65	309	150	1.445	43.349	127
4	66	319	156	1.213	36.389	121
4	67	342	173	2.974	89.243	132
4	68	365	183	2.608	78.257	139
4	69	376	187	1.217	36.522	128
4	70	389	187	1.352	40.564	140
4	71	394	195	0.981	29.437	126
4	72	408	200	1.546	46.387	120
4	73	417	208	1.252	37.574	141
4	74	435	215	2.009	60.263	130
4	75	445	214	1.045	31.359	133
4	76	463	219	1.943	58.292	137
4	77	482	229	2.233	66.996	138
4	78	505	233	2.428	72.844	129
4	79	528	224	2.569	77.066	116
4	80	552	221	2.515	75.47	125
4	81	568	218	1.693	50.795	134
4	82	584	215	1.693	50.795	144
4	83	599	216	1.563	46.909	138
4	84	619	220	2.121	63.642	142
4	85	641	229	2.472	74.169	133
4	86	654	238	1.644	49.336	151
4	87	675	248	2.419	72.577	139
4	88	693	255	2.009	60.263	133
5	47	221	104	-1	-1	109
5	48	235	112	1.677	50.314	113
5	49	251	114	1.677	50.314	116
5	50	260	116	0.959	28.768	122
5	51	269	115	0.942	28.256	126
5	52	280	123	1.415	42.441	109
5	53	293	127	1.415	42.441	119
5	54	305	130	1.286	38.596	120
5	55	313	134	0.93	27.909	121
5	56	325	137	1.286	38.596	126
5	57	328	139	0.375	11.25	118
5	58	339	141	1.163	34.886	122
5	59	350	141	1.144	34.323	126
5	60	358	145	0.93	27.909	126
5	61	365	146	0.735	22.064	127
5	62	374	147	0.942	28.256	127
5	63	383	153	1.125	33.751	111
5	64	395	159	1.395	41.863	128
5	65	406	162	1.186	35.577	124
5	66	415	162	0.936	28.083	133
5	67	426	162	1.144	34.323	123
5	68	437	162	1.144	34.323	131
5	69	446	162	0.936	28.083	129
5	70	456	164	1.061	31.821	129
5	71	461	166	0.56	16.803	131
5	72	468	167	0.735	22.064	125
5	73	479	167	1.144	34.323	129
5	74	487	168	0.838	25.157	128
5	75	496	164	1.024	30.732	128
5	76	505	161	0.987	29.602	126
5	77	512	156	0.895	26.842	128
5	78	519	157	0.735	22.064	138
5	79	534	161	1.615	48.44	124
5	80	544	158	1.086	32.577	127
5	81	556	155	1.286	38.596	124
5	82	565	154	0.942	28.256	128
5	83	575	152	1.061	31.821	131
5	84	584	152	0.936	28.083	129
5	85	593	154	0.959	28.768	138
5	86	606	159	1.449	43.461	134
5	87	613	165	0.959	28.768	143
5	88	622	174	1.324	39.715	125
5	89	638	176	1.677	50.314	136
5	90	653	185	1.819	54.583	140
5	91	667	194	1.731	51.932	137
5	92	672	204	1.163	34.886	132
5	93	688	209	1.743	52.306	129
5	94	692	209	0.416	12.481	111

## Sheet: Time 30
Track n°	Slice n°	X	Y	Distance	Velocity	Pixel Value		pixel size	0.104		frame interval	0.03333	last row:	1
									(Axiovert 63x oil)			(30fps)
								Track	0									0	0
								start row	#N/A	#N/A	#N/A	#N/A	#N/A	#N/A	#N/A	#N/A	#N/A	#N/A	#N/A
								stop row	1048576	1048576	1048576	1048576	1048576	1048576	1048576	1048576	1048576	1048576	1048576
								Total distance traveled	#N/A	#N/A	#N/A	#N/A	#N/A	#N/A	#N/A	#N/A	#N/A	#N/A	#N/A
								x dis	#N/A	#N/A	#N/A	#N/A	#N/A	#N/A	#N/A	#N/A	#N/A	#N/A	#N/A
								y dis	#N/A	#N/A	#N/A	#N/A	#N/A	#N/A	#N/A	#N/A	#N/A	#N/A	#N/A
								hypotenuse	#N/A	#N/A	#N/A	#N/A	#N/A	#N/A	#N/A	#N/A	#N/A	#N/A	#N/A
								Velocity (µm/sec)	#N/A	#N/A	#N/A	#N/A	#N/A	#N/A	#N/A	#N/A	#N/A	#N/A	#N/A
								Directionality (Ratio)	#N/A	#N/A	#N/A	#N/A	#N/A	#N/A	#N/A	#N/A	#N/A	#N/A	#N/A
								start-end speed	#N/A	#N/A	#N/A	#N/A	#N/A	#N/A	#N/A	#N/A	#N/A	#N/A	#N/A
								timepoints	#N/A	#N/A	#N/A	#N/A	#N/A	#N/A	#N/A	#N/A	#N/A	#N/A	#N/A
								0

## Sheet: Time 60
Track n°	Slice n°	X	Y	Distance	Velocity	Pixel Value		pixel size	0.104		frame interval	0.03333	last row:	1
									(Axiovert 63x oil)			(30fps)
								Track	0									0	0
								start row	#N/A	#N/A	#N/A	#N/A	#N/A	#N/A	#N/A	#N/A	#N/A	#N/A	#N/A
								stop row	1048576	1048576	1048576	1048576	1048576	1048576	1048576	1048576	1048576	1048576	1048576
								Total distance traveled	#N/A	#N/A	#N/A	#N/A	#N/A	#N/A	#N/A	#N/A	#N/A	#N/A	#N/A
								x dis	#N/A	#N/A	#N/A	#N/A	#N/A	#N/A	#N/A	#N/A	#N/A	#N/A	#N/A
								y dis	#N/A	#N/A	#N/A	#N/A	#N/A	#N/A	#N/A	#N/A	#N/A	#N/A	#N/A
								hypotenuse	#N/A	#N/A	#N/A	#N/A	#N/A	#N/A	#N/A	#N/A	#N/A	#N/A	#N/A
								Velocity (µm/sec)	#N/A	#N/A	#N/A	#N/A	#N/A	#N/A	#N/A	#N/A	#N/A	#N/A	#N/A
								Directionality (Ratio)	#N/A	#N/A	#N/A	#N/A	#N/A	#N/A	#N/A	#N/A	#N/A	#N/A	#N/A
								start-end speed	#N/A	#N/A	#N/A	#N/A	#N/A	#N/A	#N/A	#N/A	#N/A	#N/A	#N/A
								timepoints	#N/A	#N/A	#N/A	#N/A	#N/A	#N/A	#N/A	#N/A	#N/A	#N/A	#N/A
								0

## Sheet: Time 120
Track n°	Slice n°	X	Y	Distance	Velocity	Pixel Value		pixel size	0.104		frame interval	0.03333	last row:	1
									(Axiovert 63x oil)			(30fps)
								Track	0									0	0
								start row	#N/A	#N/A	#N/A	#N/A	#N/A	#N/A	#N/A	#N/A	#N/A	#N/A	#N/A
								stop row	1048576	1048576	1048576	1048576	1048576	1048576	1048576	1048576	1048576	1048576	1048576
								Total distance traveled	#N/A	#N/A	#N/A	#N/A	#N/A	#N/A	#N/A	#N/A	#N/A	#N/A	#N/A
								x dis	#N/A	#N/A	#N/A	#N/A	#N/A	#N/A	#N/A	#N/A	#N/A	#N/A	#N/A
								y dis	#N/A	#N/A	#N/A	#N/A	#N/A	#N/A	#N/A	#N/A	#N/A	#N/A	#N/A
								hypotenuse	#N/A	#N/A	#N/A	#N/A	#N/A	#N/A	#N/A	#N/A	#N/A	#N/A	#N/A
								Velocity (µm/sec)	#N/A	#N/A	#N/A	#N/A	#N/A	#N/A	#N/A	#N/A	#N/A	#N/A	#N/A
								Directionality (Ratio)	#N/A	#N/A	#N/A	#N/A	#N/A	#N/A	#N/A	#N/A	#N/A	#N/A	#N/A
								start-end speed	#N/A	#N/A	#N/A	#N/A	#N/A	#N/A	#N/A	#N/A	#N/A	#N/A	#N/A
								timepoints	#N/A	#N/A	#N/A	#N/A	#N/A	#N/A	#N/A	#N/A	#N/A	#N/A	#N/A
								0
